# Supplementary material for: Chemical Variability and In Vitro Anti-Inflammatory Activity of Leaf Essential Oil from Ivorian Isolona dewevrei (De Wild. & T. Durand) Engl. & Diels
Source: Molecules. 2021 Oct 15;26(20):6228. doi: 10.3390/molecules26206228 (PMC8539547; doi:10.3390/molecules26206228)
Supplement: Supplementary file 1 [file molecules-26-06228-s001.zip]

Archive with 1 entries (1 files):
- molecules-1402691-supplementary.pdf
